# Supplementary material for: In Vitro Fermentation of Green Tea by Human Gut Microbiota Enhances Bioactivity and Bidirectionally Modulates Polyphenol Metabolites and Gut Microbiota
Source: Foods. 2026 May 14;15(10):1732. doi: 10.3390/foods15101732 (PMC13206288; doi:10.3390/foods15101732)
Supplement: Supplementary file 1 [file foods-15-01732-s001.zip]

Archive with 1 entries (1 files):
- foods-4286728-supplementary.pdf
